# Supplementary material for: A Mixed-Methods Outcomes Evaluation Protocol for a Co-Produced Psychoeducation Workshop Series on Recovery from Psychosis
Source: Int J Environ Res Public Health. 2022 Nov 22;19(23):15464. doi: 10.3390/ijerph192315464 (PMC9736781; doi:10.3390/ijerph192315464)
Supplement: Supplementary file 1 [file ijerph-19-15464-s001.zip]

Archive with 1 entries (1 files):
- ijerph-1918241-supplementary.pdf
